# Supplementary material for: Altered DNA Methylation Pattern Contributes to Differential Epigenetic Immune Signaling in the Upper Respiratory Airway of Unvaccinated COVID-19 Patients
Source: Cells. 2025 Oct 27;14(21):1673. doi: 10.3390/cells14211673 (PMC12610841; doi:10.3390/cells14211673)
Supplement: Supplementary file 1 [file cells-14-01673-s001.zip]

Archive with 1 entries (1 files):
- cells-3886875-supplementary.pdf
